# Supplementary material for: Assessment of the occurrence of the second generation of Mythimna loreyi Duponchel (Lepidoptera: Noctuidae) using temperature-dependent developmental and oviposition models
Source: PLoS One. 2024 Jun 12;19(6):e0303841. doi: 10.1371/journal.pone.0303841 (PMC11168689; doi:10.1371/journal.pone.0303841)
Supplement: S1 File — (XLSX) [file pone.0303841.s001.xlsx]

## Sheet: Development
Egg				Larva stages				Pupa
Temperature	Days	Number		Temperature	Days	Number		Temperature	Days	Number
15	20	41		15	67	1		15	38	4
15	21	9		15	70	3		15	39	3
15	22	61		15	71	4		15	40	3
15	23	1		15	72	6		15	41	3
15	24	8		15	73	8		15	42	6
15	25	20		15	74	3		15	43	2
15	27	2		15	75	5		15	44	6
				15	76	6		15	45	5
Initial number	2472			15	77	8		15	46	4
				15	78	5		15	47	2
				15	79	4		15	48	2
Temperature	Days	Number		15	80	1		15	49	3
20	7	382		15	81	5		15	50	2
20	8	6510		15	82	3		15	51	2
20	9	2443		15	83	2		15	52	1
20	10	190		15	84	1		15	53	2
20	11	7		15	85	1		15	54	2
				15	86	1		15	55	3
Initial number	10887			15	88	1		15	56	3
				15	89	2		15	58	1
				15	91	1		15	59	1
Temperature	Days	Number		15	93	3
25	4	1483		15	95	1		Initial number	82
25	5	11603		15	96	2
25	6	83		15	97	1
				15	100	1
Initial number	15630			15	101	1
				15	104	1
				15	128	1		Temperature	Days	Number
Temperature	Days	Number						20	17	1
30	3	2925		Initial number	90			20	18	7
30	4	505						20	19	22
								20	20	18
Initial number	6389			Temperature	Days	Number		20	21	12
				20	32	4		20	22	18
				20	33	15		20	23	7
Temperature	Days	Number		20	34	25
35				20	35	15		Initial number	87
35				20	36	13
				20	37	4
Initial number	432			20	38	5
				20	39	3
				20	41	1
				20	46	1		Temperature	Days	Number
				20	48	1		25	11	8
								25	12	17
				Initial number	90			25	13	29
								25	14	29
								25	15	3
				Temperature	Days	Number
				25	20	4		Initial number	89
				25	21	12
				25	22	24
				25	23	9
				25	24	8
				25	25	15		Temperature	Days	Number
				25	26	1		30	8	30
				25	27	3		30	9	39
				25	28	1		30	10	17
				25	29	4		30	11	1
				25	31	2
				25	32	1		Initial number	90
				25	34	1
				25	38	2
				25	39	2
				Initial number	90			Temperature	Days	Number
								35	All dead	All dead
				Temperature	Days	Number
				30	16	15		Initial number	90
				30	17	36
				30	18	24
				30	19	5
				30	20	4
				30	21	2
				30	22	2
				30	29	1
				30	31	1
				Initial number	90
				Temperature	Days	Number
				35	All dead	All dead
				Initial number	90

## Sheet: Oviposition
15C
	1	2	3	4	5	6	7	8	9	10	11	12	13	14	15	16	17	18	19	20	21	22	23	24	25	26	27	28	29	30	31	32	33	(Days)
1	0	0	0	0	0	0	0	100	85	0	0	0	0	0	0	0	0	0	0	0	0	0	0	0
2	0	0	0	0	124	76
3	0	0	0	0	0	0	0	0	0	0	53	22	27	24	53	62	27	63	48	36	0	0	0
4	0	0	0	0	0	0	0	0	22	0	0	357	0	0
5												Death
6	0	0	0	0	0	0	0	0	0	0	0	0	0	0	0	0	8	227	28	21	0	0	0	31	6	25	0	0	0	0	0	0	0
7	0	0	0	0	0	0	0	51	0	0
8										Death
9	0	0	0	0	0	0	0	102	139	79	30	45	48
10												Death
11	0	0	0	0	0	0	0	0	0	0	62	43	22	6
12									Death
13	0	0	0	0	0	0	0	0	127	0
14	0	0	0	0	0	0	0	0	0	0	0	0	0	129	138
15										Death
16																			Death
17								Death
18	0	0	0	0	0	0	0	0	18	0	23	0	0
19										Death
20								Death
(Replication)
20C
	1	2	3	4	5	6	7	8	9	10	11	12	13	14	15	16	17	18	19	20	21	22	23	24	25	26	27	28	29	30	31	32	33	(Days)
1	0	0	0	29	154	96	41	0	104	0	0	0	0
2					Death
3												Death
4	0	0	0	167	291	101	174	149	165	59	112	0	0	0	0	0
5	0	0	0	102	867	156	114	77	84	42	7	4	0	0
6																		Death
7	0	0	0	136	192	115	68	38	48	44	0	41	0	0	0	0
8	0	0	0	4	8	47	225	64	91	39	12	0	0	0	0	0
9	0	0	0	92	106	48	18	5	17	5	0	0
10	0	0	0	103	32	105	25	0
11	0	0	0	169	98	117	82	35	37	30	24	0
12	0	0	0	0	7	8	26	14	14	16	4	31	68	57	31	39	8	13	0	0
13	0	0	0	0	0	0	171	78	2	0	0
14	0	0	0	213	143	167	193	75	53	42	53	50	12	0
15														Death
16	0	0	0	568	229	183	176	131	86	38	57	8	0	0
17	0	0	0	4	7	212	96	165	128	107	52	38	0	0	0
18	0	0	0	0	9	6	56	21	27	38	2	0	18	13	13	0	3	0
19	0	0	0	0	4	94	150	135	187	85	69	0	3
20	0	0	0	0	172	90	202	163	60	1	50	0	0	0	0
(Replication)
25C
	1	2	3	4	5	6	7	8	9	10	11	12	13	14	15	16	17	18	19	20	21	22	23	24	25	26	27	28	29	30	31	32	33	(Days)
1	0	0	155	319	214	87	16	24	0
2	0	0	243	329	271	155	86	62	0
3	0	0	0	395	348	95	0
4	0	0	378	426	355	48	0
5	0	0	283	217	265	144	0
6	0	0	0	24
7	0	0	0	295	301	165	85	76
8	0	0	8	104	122	61	29	47	13	41	114	32	7	7	29
9	0	0	0	0	307	270	120	91
10	0	0	341	265	132	100	44	45	16	11	0
11	0	0	9	61	175	61	11	10	0
12	0	0	0	80	423	171	150	55	6	13
13	0	0	0	139	266	151	57	49	41	49	0
14	0	0	321	244	162	110	20	26	36	0
15	0	0	0	354	322	229	212	55	105	0
16	0	0	0	0	0	23	7	0	0
17	0	0	295	327	273	221	112	108	68	0
18	0	0	439	245	298	169	74	63	38	0
19	0	0	314	224	166	118	18	0
20							0
(Replication)
30C
	1	2	3	4	5	6	7	8	9	10	11	12	13	14	15	16	17	18	19	20	21	22	23	24	25	26	27	28	29	30	31	32	33	(Days)
1	0	0	85	123
2										Death
3	0	0	169	273	172	63	73	35	0	0
4	0	0	204	235	103	33	7	0	0
5			Death
6	0	138	247	239	156	21	0
7						Death
8	0	0	101	37	0
9	0	0	36	41	21	172	139	135	0
10							Death
11	0	0	98	118	151	311	185	165	129	0
12	0	0	229	223	104	15	0
13			Death
14							Death
15	0	0	0	345	194	0
16	0	0	17	19	0	0
17	0	0	3	26	0	13	33	58	53	0
18	0	0	0	444	200	49	19
19	0	0	0	42	87	0	0	0	0	0
20				Death
(Replication)

## Sheet: Field occurrence
Location	AnSung		Location	Sinan		Location	Suwon		Location	NamHae
Date	Number		Date	Number		Date	Number		Date	Number
2022-04-23	0		2022-04-08	1		2022-04-23	0		2022-04-13	6
2022-04-30	0		2022-04-15	2		2022-04-30	0		2022-04-22	59
2022-05-07	0		2022-04-22	4		2022-05-07	1		2022-04-29	7
2022-05-14	0		2022-04-29	6		2022-05-14	0		2022-05-03	58
2022-05-21	0		2022-05-06	37		2022-05-21	0		2022-05-11	73
2022-05-28	2		2022-05-12	45		2022-05-28	0		2022-05-21	132
2022-06-04	3		2022-05-19	69		2022-06-04	1		2022-05-25	27
2022-06-11	2		2022-05-27	23		2022-06-11	4		2022-06-02	70
2022-06-18	0		2022-06-03	22		2022-06-18	0		2022-06-08	17
2022-06-25	0		2022-06-10	9		2022-06-25	0		2022-06-16	0
2022-07-02	1		2022-06-17	3		2022-07-02	0		2022-06-21	2
2022-07-09	1		2022-06-24	4		2022-07-09	0		2022-06-28	1
2022-07-16	0		2022-06-30	3		2022-07-16	0		2022-07-04	0
2022-07-23	4		2022-07-07	10		2022-07-23	2		2022-07-11	3
2022-07-30	4		2022-07-14	14		2022-07-30	7		2022-07-19	20
2022-08-06	0		2022-07-22	3		2022-08-06	0		2022-07-29	1
2022-08-13	2		2022-07-29	5		2022-08-13	1		2022-08-04	0
2022-08-20	1		2022-08-04	1		2022-08-20	0		2022-08-10	0
2022-08-27	0					2022-08-27	0		2022-08-17	1
									2022-08-23	1
